# Supplementary material for: Antimicrobial Activity of the Peptide LfcinB15 against Candida albicans
Source: J Fungi (Basel). 2021 Jun 29;7(7):519. doi: 10.3390/jof7070519 (PMC8306953; doi:10.3390/jof7070519)
Supplement: Supplementary file 1 [file jof-07-00519-s001.zip]

Archive with 1 entries (1 files):
- jof-1243612-supplementary.pdf
